# Supplementary material for: Amino acid transporter expansions associated with the evolution of obligate endosymbiosis in sap-feeding insects (Hemiptera: sternorrhyncha)
Source: BMC Evol Biol. 2015 Mar 25;15:52. doi: 10.1186/s12862-015-0315-3 (PMC4374396; doi:10.1186/s12862-015-0315-3)
Supplement: Additional file 2: — UNIX shell script of randomized simulations. Bash script used to perform simulations of gene family evolution. In .sh format, can be run from any UNIX terminal. [file 12862_2015_315_MOESM2_ESM.zip]

Archive with 1 entries (1 files):
- 12862_2015_315_add2.sh
