# Supplementary material for: Amino acid transporter expansions associated with the evolution of obligate endosymbiosis in sap-feeding insects (Hemiptera: sternorrhyncha)
Source: BMC Evol Biol. 2015 Mar 25;15:52. doi: 10.1186/s12862-015-0315-3 (PMC4374396; doi:10.1186/s12862-015-0315-3)
Supplement: Additional file 2: — UNIX shell script of randomized simulations. Bash script used to perform simulations of gene family evolution. In .sh format, can be run from any UNIX terminal. [file 12862_2015_315_MOESM2_ESM.zip › 12862_2015_315_add2.sh]

#BASH
#Systematic randomization of duplications and losses
#Romain A. Dahan, Rebecca P. Duncan, Alex C. C. Wilson and Liliana M. Davalos
#9/8/2014
#Instructions: Run this script in a UNIX command line, in a directory where you want simulations to be saved, with the command ~bash name_of_script_file.sh. The script requires 4 elements: -The jprime software to be installed (available at https://code.google.com/p/jprime/downloads/list; Sjöstrand et al. 2013); -A tree structure in Newick format; -known estimates of rates of duplications and losses. For simulations of a strict birth-death model, λ and μ should be equal; -A prior inference of gene family history through the species phylogeny, so an estimate can be made of the number of gene lineages passing through the root. Also needed will be a temp_d.txt file and a temp_l.txt and a temp.txt, all tab delimited files with one line: "Duplication	Node" (temp_d.txt); "Loss	Node" (temp_l.txt); and "Loss	Node	Duplication	Replicate" (temp.txt).
#This file is primed for the APC gene gamily. The variables which require attentionare: the names of files, range of the for j loop (to simulate the number of paralogs passing through the root, representing independent lineages, and the birth and death parameters in jprime.

for i in {1..1000} #Here, the number of simulated replicates is set to 1000
do
	for j in {1..11} #The upper bound in this for loop represents the number of lineages passing through the root of the host phylogeny (in this example, 11)
	do
	java -jar /Users/dahanr/bin/jprime-0.3.4.jar GuestTreeGen Tree.newick 0.00194946 0.00194946 0 APC_SIM_$j #This wil run GenPhyloData with the option to generate simulated gene families. In this case λ=μ=0.00194946. This value should be changed appropriately. Note that λ may be set to differ from μ. Refer to jprime and GenPhyloData supporting information (Sjöstrand et al. 2013).
	done
 cat APC_SIM_$j.unpruned.guest2host > APC_SIM_CAT.txt #Concatenates the results of all the simulated gene trees forming a single pseudoreplicate
 grep DUPLICATION APC_SIM_CAT.txt > DUP_data_APC.txt 
 grep LOSS APC_SIM_CAT.txt > LOSS_data_APC.txt #these lines create new files keeping data for only duplications and losses inferred in the simulations
 cut -f 5 DUP_data_APC.txt > DUP_vertices_APC.txt
 cut -f 5 LOSS_data_APC.txt > LOSS_vertices_APC.txt #Extract the node id of the locations of duplications and losses in the host tree.
 sort DUP_vertices_APC.txt > DUP_vertices_APC_sorted.txt
 sort LOSS_vertices_APC.txt > LOSS_vertices_APC_sorted.txt
 uniq -c DUP_vertices_APC_sorted.txt > DUP_count_APC_$i.txt
 uniq -c LOSS_vertices_APC_sorted.txt > LOSS_count_APC_$i.txt #The previous lines allow to count the number of duplications at each node by counting the number of times a node appears in the outputs.
 cat temp_d.txt DUP_count_APC_$i.txt > DUP_count_APC_cat_$i.txt #adds row names to intermediate files.
 cat temp_l.txt LOSS_count_APC_$i.txt > LOSS_count_APC_cat_$i.txt #these rows can be commented out if not needed
 awk 'NR==FNR{a[$2]=$1;next;}{print $0 "    " ($2 in a ? a[$2] : "0")}'  LOSS_count_APC_cat_$i.txt DUP_count_APC_cat_$i.txt > ALL_table_DvL_$i.txt
 awk 'NR==FNR{a[$2]=$1;next;}{print $0 "    " ($2 in a ? a[$2] : "0")}'  DUP_count_APC_cat_$i.txt LOSS_count_APC_cat_$i.txt > ALL_table_LvD_$i.txt # these rows adds the duplication column to the loss files and vice versa
 awk '{ print $3 " " $2 " " $1}' ALL_table_DvL_$i.txt > ALL_table_DvL_inv_$i.txt
 awk '{ print $1 " " $2 " " $3}' ALL_table_LvD_$i.txt > ALL_table_LvD_str_$i.txt #these lines will invert one of the file's columns order while keeping the other constant, so that both files have columns following the "Loss Node Duplication" order
 tail -n +2 ALL_table_DvL_inv_$i.txt > ALL_table_DvL_inv_$i_temp.txt #this removes the column names in the files. this line NEEDS to be commented out IF the naming lines (22; 23) are commented out.
 cat ALL_table_LvD_str_$i.txt ALL_table_DvL_inv_$i_temp.txt > ALL_table_red_$i.txt #Merges the 2 files together
 sort ALL_table_red_$i.txt | uniq > All_table_APC_$i.txt #removes duplicate from the files (i.e. if node 3 appears in both the Duplications and Loss files, only one of these accounts will appear)
 sed '$d' ALL_table_APC_$i.txt > ALL_nolabel_APC_$i.txt
done
Rscript R_auto.r #Runs the R_auto.r script to append the replicate number (Additional File 3)
for k in {1..1000} #resumes the for loop after the R script
 do
 tail -n +2 ALL_head_APC_$k.txt > ALL_nohead_APC_$k.txt #removes an artifact first line introduced by the R script
 echo $k #progress bar
done
cat ALL_nohead_APC_*.txt > ALL_nohead_ALL_APC.txt 
cat temp.txt ALL_nohead_ALL_APC.txt > ALL_APC_out.txt #outputs the full, labeled table in the ALL_*_out.txt file, available for analysis.

#References: Sjöstrand J, Arvestad L, Lagergren J, Sennblad B: GenPhyloData: realistic simulation of gene family evolution. BMC Bioinformatics 2013. 14: 209.
