# Supplementary material for: Amino acid transporter expansions associated with the evolution of obligate endosymbiosis in sap-feeding insects (Hemiptera: sternorrhyncha)
Source: BMC Evol Biol. 2015 Mar 25;15:52. doi: 10.1186/s12862-015-0315-3 (PMC4374396; doi:10.1186/s12862-015-0315-3)
Supplement: Additional file 3: — Appendix S3. R script used within the shell script (Appendix S2) R script used within the bash script (Additional file 2). Can be open in R or any text editor. [file 12862_2015_315_MOESM3_ESM.zip]

Archive with 1 entries (1 files):
- 12862_2015_315_add3.r
