# Supplementary material for: Amino acid transporter expansions associated with the evolution of obligate endosymbiosis in sap-feeding insects (Hemiptera: sternorrhyncha)
Source: BMC Evol Biol. 2015 Mar 25;15:52. doi: 10.1186/s12862-015-0315-3 (PMC4374396; doi:10.1186/s12862-015-0315-3)
Supplement: Additional file 3: — Appendix S3. R script used within the shell script (Appendix S2) R script used within the bash script (Additional file 2). Can be open in R or any text editor. [file 12862_2015_315_MOESM3_ESM.zip › 12862_2015_315_add3.r]

#! ./Rscript
# R script that runs in complementarity to the bash_auto.sh script 
# (Additional file 2).
# Romain A. Dahan, Rebecca P. Duncan, Alex C. C. Wilson and Liliana M. Davalos
# 9/8/2014

for(i in 1:1000){
  name <- paste ("All_nolabel_APC_", i, ".txt", sep = "")
  name.out <- paste ("ALL_head_APC_", i, ".txt", sep = "")
  repl <- read.table (name, header = FALSE)
  n <- rep(i, length(repl[,1]))
  repl.out <- cbind(repl, n)
  write.table(repl.out, name.out)
}
